# Supplementary material for: Designing interventions to scaffold emotional awareness, beliefs and action tendencies
Source: PLoS One. 2025 Nov 3;20(11):e0335896. doi: 10.1371/journal.pone.0335896 (PMC12582459; doi:10.1371/journal.pone.0335896)
Supplement: S2 File — (XLSX) [file pone.0335896.s002.xlsx]

## Sheet: Manuscript_SI_data
Time taken	PreAwareness											PreBeliefsNegative					PreBeliefsPositive					PreRejectUnpleasant						PreRejectPleasant					PreAcceptUnpleasant					PreAcceptPleasant				Contrasting case - shame				Contrasting case - anger
Duration (in seconds)	Questionnaire - I am often confused or puzzled about what I am feeling	Questionnaire - It is difficult to know whether I feel sad or angry or something else	Questionnaire - I never know exactly what kind of feeling I am having	Questionnaire - When I am upset, I don’t know if I am sad, scared or angry	Questionnaire - Sometimes, I feel upset and I have no idea why	Questionnaire - I don’t know when something will upset me or not	Questionnaire - When I am scared or nervous, I feel something in my tummy	Questionnaire - When I feel upset, I can also feel it in my body	Questionnaire - I don’t feel anything in my body when I am scared or nervous	Questionnaire - When I am sad, my body feels weak	Avg - PreAwareness	Questionnaire (Continued) - There is very little use for negative emotions	Questionnaire (Continued) - People don’t need their negative emotions	Questionnaire (Continued) - Negative emotions are harmful	Questionnaire (Continued) - The presence of negative emotions is a bad thing for people	Avg - PreBeliefsNegative	Questionnaire (Continued) - Positive emotions are very unhelpful to people	Questionnaire (Continued) - There is very little use for positive emotion	Questionnaire (Continued) - People don’t need their positive emotions	Questionnaire (Continued) - Positive emotions are harmful	Avg - PreBeliefsPositive	Questionnaire (Continued) - I try to resist unpleasant feelings as much as I can	Questionnaire (Continued) - I fight against my unpleasant feelings	Questionnaire (Continued) - I try to suppress my unpleasant feelings as much as possible	Questionnaire (Continued) - I try to push aside unpleasant feelings	Questionnaire (Continued) - I try to bottle up unpleasant feelings	Avg - PreRejectUnpleasant	Questionnaire (Continued) - I try to curb pleasant feelings	Questionnaire (Continued) - I try not to feel pleasant feelings completely	Questionnaire (Continued) - I have gotten used to suppressing pleasant feelings	Questionnaire (Continued) - I block out pleasant feelings	Avg - PreRejectPleasant	Questionnaire (Continued) - I permit myself to experience unpleasant feelings	Questionnaire (Continued) - I usually allow myself to accept unpleasant feelings	Questionnaire (Continued) - I let unpleasant feelings happen	Questionnaire (Continued) - I allow myself to show unpleasant feelings	Avg - PreAcceptUnpleasant	Questionnaire (Continued) - I can relate well to pleasant feelings	Questionnaire (Continued) - I allow myself to perceive pleasant feelings	Questionnaire (Continued) - I accept pleasant feelings	Avg - PreAcceptPleasant	To what extent do you agree with how the student handled their emotion? - Case 1	To what extent do you agree with how the student handled their emotion? - Case 2	Identify one similarity between the 2 cases (focused on the students' emotional reaction)	Identify one difference between the 2 cases (focused on the students' emotional reaction)	To what extent do you agree with how the student handled their emotion? - Case 1	To what extent do you agree with how the student handled their emotion? - Case 2	Identify one similarity between the 2 cases (focused on the students' emotional reaction)	Identify one difference between the 2 cases (focused on the students' emotional reaction)
2073	1	1	2	2	2	2	5	2	2	3	2.4	1	1	3	3	2	3	2	3	5	3.25	5	4	4	3	4	4	4	1	2	2	2.25	3	4	4	3	3.5	3	3	4	3.33333	1	1	They were both upset about their marks	They reacted differently to scoring such low marks	1	4	They moth felt that their teammates were not reacting in a correct manner	Case 2 decided to look on the bright side while case one sulked about everything they he thought went wrong
1912	2	2	2	3	1	3	1	4	2	2	2.4	1	1	4	2	2	1	2	1	1	1.25	4	4	4	4	5	4.2	3	2	1	1	1.75	4	5	5	2	4	3	3	5	3.66667	2	4	They both found it embarrassing.	In case 1, they took their disappointment and used it as fuel for improvement. In case 2, they sulked and seemed to have no intention of improving.	1	5	They were both angry with the result.	In case 1, the student lashed out at their teammates. In case 2, the student used their anger as motivation.
2352	5	2	3	2	4	5	1	3	4	2	2.9	2	1	2	2	1.75	1	1	1	1	1	4	4	4	4	5	4.2	5	2	1	2	2.5	3	3	3	2	2.75	3	4	4	3.66667	5	2	Both students were embarrassed from failing	In case 1, the student asked the teacher for help. In case 2, the student isolated themself.	1	3	Both students thought their teammates didn't try hard enough.	In case 1, the student pushed away his friends by yelling at them. In case 2, the student brought the team together by saying they should discuss what they did wrong.
2319	1	1	1	1	2	1	4	1	1	1	1.8	1	1	1	1	1	1	1	1	1	1	1	1	1	1	1	1	1	1	1	1	1	1	4	4	4	3.25	5	5	5	5	5	1	In both cases, the student felt embarrassed and shame.	In the first case, the student felt embarrassed but nevertheless went to the teacher and asked for help while in the second case the student had a fixed mindset and told himself that he would never good at math and he was angry.	1	5	In both cases, both students felt angry.	In the first case, the student was angry and instead of seeing the good things that were hidden in the feedback, he scolded his teamates for not putting in effort and that blinded him from the good things in the feedback. In the second case, the student was angry but he calmed down and turned that anger into motivation by suggesting to his teamates that they talked about what went wrong.
2073	2	3	3	2	1	3	1	1	1	4	2.5	2	2	3	2	2.25	1	1	1	1	1	4	5	5	5	3	4.4	1	1	2	1	1.25	4	4	2	4	3.5	5	3	4	4	5	2	they were both sad about their score on their math test.	even though case 1's students felt sad and embarrassed, they mustered up courage to ask the teacher for help while case 2's students kept sulking which then became anger.	1	5	they were both angry on something important to them.	case 2 he managed to control his anger and discussed on his team about what went wrong. case 1 he just blamed it on his teammates as he thought that they felt that he has no potential.
1807	1	1	1	1	1	1	3	3	1	1	1.8	2	2	2	2	2	1	1	1	1	1	3	3	3	3	3	3	4	4	3	1	3	2	4	3	3	3	3	3	3	3	4	3	The student experienced shame in both scenarios	The student did not ask anyone for help in case 2 while case 1 showed that the student consulted the teacher to learn.	2	4	the students were really angry with their results	The student in case 1 decided to stick with his angry emotions, while case 2's student tried to turn it into something good.
1795	3	3	3	3	3	3	2	2	2	3	2.9	3	3	3	3	3	1	1	1	1	1	4	4	4	4	4	4	4	2	2	2	2.5	2	2	2	2	2	2	4	4	3.33333	4	2	Both felt sad	The person in the first case asked for help but the person in the second case did not ask for help.	2	4	Both felt angry.	The person in the case 1 let his anger get the better of him but the person in the second case did not let his anger get the better of him.
2386	2	3	2	2	2	2	1	2	4	3	2.1	3	2	2	3	2.5	2	2	2	2	2	3	2	3	3	3	2.8	2	2	3	2	2.25	3	3	2	3	2.75	3	4	4	3.66667	4	2	They were both embarrassed.	One asked for help, the other just accepted that he/she failed.	2	4	Both were angry at the start.	One kept his/her emotions in, the other one talked to the team.
1911	3	3	1	2	3	2	4	4	2	4	3	4	2	5	4	3.75	1	1	1	1	1	4	4	5	5	4	4.4	1	1	1	1	1	4	3	4	2	3.25	5	5	5	5	2	1	they both felt really bad because they had bad grades.	case one asked for help while case 2 said that he/she was bad at math and sulked	1	3	both felt very angry over something	case one blamed everyone and stormed out while case 2 talked to his friends about it
1807	2	2	3	2	4	2	2	1	4	2	2.2	2	1	3	2	2	2	3	2	2	2.25	4	3	4	4	5	4	3	1	2	2	2	4	3	5	1	3.25	3	4	4	3.66667	2	3	They both wanted help	One asked, the other did not	3	2	Both felt anger	One changed and one did not
2349	2	1	2	2	3	4	1	2	5	2	2	2	1	1	1	1.25	1	2	2	1	1.5	5	5	5	5	5	5	5	2	1	2	2.5	3	3	2	1	2.25	4	4	4	4	5	2	Both have embarassment in it	The first case the student suppressed the negative emotions and tried to see the bright side but the second case the student let his negative emotions take over	2	4	Both were angry	First case the student did not handle the emotion well but in the second case the student suppressed their anger
2083	5	3	4	2	5	4	5	3	2	3	3.8	2	2	2	2	2	2	2	1	2	1.75	2	2	2	2	2	2	2	2	2	2	2	4	5	5	3	4.25	4	4	4	4	5	3	Both got low scores	One was not afraid of asking for help	2	4	Both got bad scores	One talked to their team and became more motivated
1409	3	2	2	1	4	3	3	2	2	2	2.6	4	4	4	3	3.75	2	1	2	3	2	4	4	2	2	4	3.2	3	2	4	2	2.75	5	4	3	2	3.5	4	4	4	4	4	2	They were both disappointed	In case 2, the student became angry while the student in case 1 did not	2	5	both of them were angry	The student in case 2 decided to learn from it and didn't let it affect him too much
1502	3	4	4	4	4	4	2	3	2	4	3.6	3	2	2	3	2.5	2	2	2	3	2.25	4	3	4	4	4	3.8	3	2	2	2	2.25	3	3	3	4	3.25	4	4	4	4	4	4	they were both embarrassed for their score	the first case asked for help while the second depended on themselves	2	3	they were both disappointed with the failure	the first case was angry while the second decided to find out what went wrong.
1827	2	2	2	1	2	1	1	1	5	1	1.4	4	2	3	2	2.75	1	1	1	1	1	4	3	4	3	2	3.2	3	2	3	1	2.25	2	5	5	3	3.75	5	3	5	4.33333	5	1	The student felt shameful	In case 1, the student was open to improvements and had a growth mindset, but in case 2, the student was blocked by the shame of scoring badly and had a fixed mindset.	1	5	Both students felt angry over another person but not themselves	In case 1, the student did not think of improving but the student in case 2 did think of improving
1469	3	2	2	2	4	3	1	5	2	2	2.8	2	2	3	2	2.25	1	1	1	1	1	4	3	4	5	4	4	3	2	1	2	2	4	4	2	3	3.25	4	5	5	4.66667	4	3	they both felt shameful they got low marks	1 took it well and asked for help and 2 sulked and did not ask for help	2	4	they both felt angry with their teammates	1 blamed teammates and the teacher for not giving the group more marks but 2 took it well and took it as a learning point
2695	1	1	1	1	1	1	1	1	4	1	1.1	4	2	3	2	2.75	1	1	1	1	1	3	3	3	3	3	3	3	3	3	1	2.5	2	3	3	3	2.75	3	3	3	3	4	2	they both were unsatisfied about their results	case 1 student asked for help while case 2 student let his/her feeling take over	1	4	both students were unsatisfied of their respective results	case 1 student let his anger take over while case 2 student used the angeras motivation
2399	2	2	2	2	2	2	1	4	1	3	2.5	3	2	4	2	2.75	2	2	2	2	2	4	4	4	4	4	4	4	3	3	2	3	4	4	4	3	3.75	3	3	3	3	5	2	they were both embarrassed	one was positive ne was negative	5	2	both were angry	one was positive one was negative
1933	3	2	2	2	1	4	4	4	2	2	2.8	1	1	3	2	1.75	1	1	1	2	1.25	2	3	2	2	1	2	4	2	1	1	2	4	4	2	4	3.5	4	4	5	4.33333	4	2	They both felt shame	Case 1 treated it as a problem to solve but case 2 did not and treated it as a permanent problem	2	4	Both felt angry	Case 1 kept being angry but case 2 stopped being angry
3592	4	4	4	4	4	2	2	4	2	2	3.4	3	3	3	3	3	3	2	2	2	2.25	3	3	3	3	3	3	3	3	3	3	3	3	3	3	3	3	3	3	3	3	4	2	They both involve someone failing a test	The first case involved someone asking for help when he failed while the second case involved someone failing but keeping to himself and telling himself he would never be able to pass the test	2	4	both involve someone feeling angry for not being able	The first case involved someone blaming his team for their loss while the second case involved someone talking about what went wrong instead blaming his team.
7143	3	3	2	3	3	3	5	4	1	4	3.5	2	1	3	3	2.25	2	2	2	3	2.25	3	4	4	4	4	3.8	4	2	3	3	3	3	4	4	1	3	4	3	3	3.33333	4	4	both girls felt embarrassed	case 1 is forgetful case 2 is hardworking	2	3	both writers were angry	one was angry and let it take over it, the other one turned anger into motivation
3141	2	3	2	2	3	3	3	4	2	3	2.9	3	2	2	2	2.25	2	2	2	2	2	4	4	4	4	4	4	3	3	3	4	3.25	3	3	3	3	3	3	3	3	3	5	1	Feeling embarrassed	The person in the first case let shame become his motivation to succeed, while the person in the second case let his shame turn into anger.	2	4	The writer, in both cases, was angry at their teammates.	The writer in the first case let his anger turn into a barrier between his teammates and himself while the writer in the second case turned his anger into feedback and brainstorming.
1830	4	4	4	2	2	2	3	3	3	3	3	2	2	2	2	2	2	3	3	3	2.75	3	3	3	3	3	3	3	3	4	2	3	4	4	3	3	3.5	4	4	4	4	4	1	Both students were embarrassed	Case 1 student got help but case 2 students got angry	2	4	Both students were angry at the start	Case 1 student stayed angry but case 2 student let his anger turn into motivation
1758	3	2	2	3	4	1	3	4	2	5	3.1	5	4	4	4	4.25	1	2	1	1	1.25	5	4	4	5	5	4.6	2	1	1	2	1.5	3	2	1	2	2	4	5	5	4.66667	4	2	Both were embarrassed.	The first case's student became relieved while the other became angry.	1	4	Both were angry.	The first became more angry while the second became less.
2003	3	1	1	1	1	1	4	4	1	1	2.2	3	1	3	2	2.25	1	1	1	3	1.5	2	2	2	2	2	2	3	1	3	1	2	5	5	3	1	3.5	4	4	5	4.33333	3	1	Both felt embarrassed	Case study 2 showed that the girl gave up and became angry while case study 1 showed that the girl went to ask for help	1	3	Both main # 1 felt angry	Case study 1 showed the boy was furious to the point he started blaming his friends and burning the bridges, while case study 2 showed that the boy was angry, but he turned that anger into motivation to work harder
1005	2	1	4	1	2	1	1	2	4	1	1.7	3	2	4	3	3	1	1	1	1	1	4	2	3	4	2	3	4	1	1	1	1.75	4	3	4	4	3.75	5	5	5	5	5	4	They all got bad marks for math	case one asked her cher while case 2 will never be good at math	5	5	they were angry	thhey faced it differently
3164	2	1	3	2	3	2	4	4	2	3	2.8	3	2	4	3	3	1	2	2	1	1.5	4	4	4	3	5	4	3	4	4	4	3.75	3	4	2	3	3	4	3	5	4	5	2	Both felt shameful when they first got their test	After processing their results in case 1 the student asked for help from their teacher but in 2 case the student turned their embarrassment into anger and hated themself	1	5	In both cases, they were frustrated at first.	In case 1 they allowed their frustration to take over, and it became anger but in case 2 they did not allow anger to take over and found out what they did wrong
713	1	1	3	1	1	1	1	1	1	1	1.6	2	1	1	1	1.25	1	2	3	2	2	3	3	5	5	1	3.4	1	1	1	1	1	1	3	1	3	2	3	3	3	3	5	5	embarrassment	positive and negative	5	4	anger	positive and negative
2579	2	1	2	1	2	1	1	4	4	2	1.8	4	1	4	2	2.75	1	1	1	2	1.25	4	4	4	3	3	3.6	3	2	4	2	2.75	4	4	3	4	3.75	4	3	4	3.66667	4	2	Both of the students were unhappy of their results	The students in case two let her emotions control her feelings and actions, while the other students was calm and collected and didn't let the result of the test effect her emotions strongly	1	4	Both of the students were angry and frustrated with their teammates	The student in case 1 let out his emotions and turn it into words and actions, he was blinded by his emotions with affected his attitude and relationship. The student in case 2 didn't let his emotions take over him. Instead, he use it and turn it into motivation, discussing with his teammates on how to do better next time.
1751	5	5	5	3	4	3	1	1	1	2	3.4	3	3	3	4	3.25	2	3	4	2	2.75	5	5	5	5	4	4.8	3	4	3	3	3.25	3	3	3	5	3.5	3	4	4	3.66667	4	4	Students in both cases felt embarrassed.	How the student reacted. In case 1, the student asked for the teacher's help. In case 2, the student did not ask anyone, but kept to his/herself.	3	3	Both were angry (and might be disappointed) because the outcome was not what they expected.	How the writer had been reacting to the current situation. The writer in the 1st case created a barrier and shut his feelings from the rest of his team. The writer in the 2nd case talked with his team and felt proud at the end.
2518	2	2	3	2	3	2	1	3	4	3	2.3	2	2	2	3	2.25	2	1	1	2	1.5	4	4	4	4	3	3.8	3	2	2	2	2.25	3	3	3	2	2.75	4	4	4	4	5	2	In the two cases, both writers felt shameful and embarrassed.	In case 1, the writer handled the situation well, and did what they could to overcome that shame, by asking others. In case 2, the writer hid their feelings themselves, without asking anybody for help.	2	5	They were both feeling upset and angry about their matters.	In case 1, the writer made situations worse and blamed his group mates, worsening his own feelings. In case 2, the writer tried to come up with a solution with his team mates and tried to build a better bond in tough situations
3051	2	2	1	2	3	4	4	4	2	4	3	2	2	2	2	2	1	1	1	1	1	4	4	4	4	2	3.6	1	1	1	1	1	4	4	4	4	4	5	5	5	5	4	1	They both felt a sense of shame.	In the first case, instead of giving up after feeling shame, he asked for help. In the second case, the student gave up.	2	5	They both felt anger and disappointment.	In the first case, the protagonist blamed everyone around him and drove everyone away. In the second case, the protagonist, although he thought it was his teammate's fault, he still channelled his anger towards improving.
1909	1	1	1	1	3	1	1	1	4	1	1.3	3	2	3	2	2.5	1	3	2	1	1.75	4	4	4	4	3	3.8	2	1	2	1	1.5	3	4	2	2	2.75	4	5	5	4.66667	5	1	Both of them scored low marks.	The character in case 1 asked the teacher for help instead of sulking and letting everyone laugh at him like the character in case 2.	1	5	Both cases didn't go how they expected it to.	The character in case 1 he decided to blame his teammates and didn't ask them what went wrong but in case 2 the character decided to put his anger aside and turn it into motivation to brainstorm on what went wrong and how to improve instead of turning on his friends.
1940	4	1	1	1	3	4	5	1	1	1	2.6	1	1	5	1	2	1	1	1	1	1	3	3	3	3	3	3	3	3	3	3	3	3	3	3	3	3	3	3	3	3	3	3	nil. hi jjjjjjju58yy86	nil. hi hi hi hi hi hi hi j d	3	3	They were both angry	Incase 2 the person seeked help
2000	2	2	3	2	4	4	1	2	2	1	2.5	2	2	1	3	2	1	1	1	1	1	4	3	4	2	4	3.4	4	2	3	1	2.5	1	2	2	2	1.75	5	4	5	4.66667	5	2	Both of them felt shameful and embarrassed at first	The student in case 1 went to ask a teacher for help while the student in case 2 he keeps his negative emotions and doesn't let anyone know about it	2	4	Both were angry because the student did not meet the requirements the teacher was expecting or they did not win	The student in case 1 suppressed his feelings and blamed it on his classmates without seeking help while the student in case 2 did not blame his classmates and instead find ways to improve
1796	1	2	1	1	2	1	1	1	5	2	1.3	3	2	3	3	2.75	1	1	1	1	1	4	5	5	5	5	4.8	1	1	1	1	1	1	2	3	2	2	5	5	5	5	5	1	They both initially felt ashamed of their actions.	For case 1, the student accepted his/her mistake and seek help and tried to think positively while for case 2, the student did not accept his/her mistake and became frustrated and filled with negative emotions.	1	5	They both initially felt angry.	In case 1, he let his rage take over him, while in case 2, he decided to control his anger.
2100	4	4	5	2	3	4	1	1	5	3	2.8	3	2	3	3	2.75	1	1	1	1	1	4	4	4	4	4	4	5	1	1	1	2	2	2	2	3	2.25	5	5	5	5	5	1	the were ashamed of getting a low score	case 1 decided to stand up and face their feelings while case 2 did not stand up and face his/hers	1	5	both cases failed or lost something	case 2 decided to use his/her anger into good use and discussed what went wrong with the game while case 1 decided to blame his/her teammates
1757	3	3	3	3	5	5	1	2	1	3	3.3	3	3	2	3	2.75	3	3	3	1	2.5	3	2	2	2	2	2.2	2	1	3	2	2	4	4	4	1	3.25	3	3	4	3.33333	5	2	Both felt shame at first	One felt relieved as he/she was going to get help, while the other remained sulky	1	5	Both felt heartbroken	One blamed his teammates and distanced himself from them, while the other talked about their loss to his teammates and talked about ways to improve
1298	4	4	4	4	5	5	5	5	1	2	4.3	2	2	3	2	2.25	2	2	2	3	2.25	4	2	4	4	4	3.6	3	2	3	3	2.75	2	3	4	3	3	3	3	3	3	3	5	Both felt shameful because they got low scores. They also felt embarrassed for the same reason.	One of them accepts it as a step towards improvement, the other felt like they were failing.	2	4	Both felt angry because their effort went down the drain.	One tried to solve the problem, the other couldn't move on.
1459	2	3	3	3	3	3	3	3	3	3	2.9	2	1	2	2	1.75	2	1	2	2	1.75	3	3	3	3	3	3	3	3	3	3	3	3	3	3	3	3	3	3	3	3	4	2	both failed their maths test	student 1 took it as an opportunity to learn and grow with the help of others while student 2 took it drastically and isolated himself/herself (what I would do and I like doing it. makes me calmer and just like finally not disturbed for once)	2	4	both were angry and both failed at something that has to do with group work	student 1 pushed his friends and teacher away and isolated himself. [I think I'll do that better than he does it. :). ] student 2 took it as a learning opportunity and grew from it.
2441	3	3	3	2	4	3	2	4	1	4	3.3	2	2	2	3	2.25	2	2	2	2	2	2	3	2	4	5	3.2	3	2	2	2	2.25	3	4	4	2	3.25	3	4	4	3.66667	4	3	Both students did not do well for their exams so they felt shameful.	The first student asked for help instead of wallowing in self pity. The other students, too shameful and angry to ask fro help or look at the bright side, told him/herself that he/she will never be able to do well.	2	4	Both students were angry when they failed to do well.	The first student blamed their poor performance on his/her team mates. This led to his/her anger making a barrier between friends. The second student, however, looked at the bright side on how he/she could improve. His/her anger led to motivation to do better next time.
2302	1	1	1	1	1	1	1	1	5	1	1	1	1	1	1	1	1	1	1	1	1	5	5	5	5	5	5	5	5	5	5	5	1	1	5	1	2	5	5	5	5	5	1	Both were shameful of themself	One kept their emotions to themselves while the other asked for help and tried to improve.	1	5	Both were upset about playing poorly.	One tried to improve with their team, while the other blamed their team for playing poorly.
2016	4	2	2	1	5	5	5	5	1	4	3.8	1	1	1	5	2	5	3	1	4	3.25	4	5	1	2	2	2.8	4	2	4	1	2.75	5	5	5	3	4.5	5	5	5	5	3	1	both writers felt frustrated	case 1's writer managed to control the negative emotions while case 2's writer's emotions could not be controlled	1	5	both writers had hardships	case 1's writer lashed out and completely gave up and case 2's writer focused on improvement
1965	3	4	4	3	4	3	4	4	2	4	3.7	2	1	3	2	2	1	1	1	1	1	3	3	3	3	3	3	1	1	1	1	1	4	4	4	3	3.75	4	5	5	4.66667	4	3	they were both very embarrassed	case 1 bravely decided to ask for help while case 2 was too embarrassed to do anything about it	3	5	They were both criticized by the teacher for doing something wrong	Case 1 was so angry they blamed everyone else while Case 2 acknowledged their mistakes and improved
2360	3	2	4	4	4	3	1	5	3	4	3.3	4	4	5	4	4.25	1	2	2	2	1.75	4	3	3	4	4	3.6	4	2	3	2	2.75	3	4	4	1	3	3	4	5	4	2	4	they both felt bad	case 2 was negative while case 1 wasn't	4	3	they both felt bad at first	case 1 was negative while case 2 was positive
2379	2	2	3	4	2	2	2	2	4	2	2.3	2	2	2	2	2	2	3	1	1	1.75	3	4	4	4	4	3.8	3	2	2	2	2.25	3	2	1	2	2	3	4	4	3.66667	3	2	They are talking about the same situation.	One accepted his failure in his math test and strived to do better while the other did not accept the failure and blamed himself instead.	2	4	They both were angry at the beginning.	One of them decided to just shrug it off and use this failure as an advantage to identify weaknesses and strengthen them, while the other blamed his teammates for them losing.
2181	3	4	3	4	1	4	1	3	2	3	3	2	2	2	2	2	2	2	2	2	2	4	4	4	4	2	3.6	4	3	3	2	3	3	3	4	3	3.25	4	4	4	4	3	3	both feel bad at first	first case handles it positivily and second case handles in negtivily	3	3	both have both having anger	one ends negetivily while the other ends postivily
3494	2	2	4	4	3	3	2	4	2	3	3.1	2	2	4	2	2.5	2	2	1	4	2.25	4	4	3	4	2	3.4	2	2	2	2	2	2	4	3	2	2.75	4	4	4	4	4	4	They got low scores for the test no matter whether they studied or not	Case 1 seek helped from people while Case 2 stayed in isolation.	4	4	They were both angry when they heard their results.	Case 1 shows the student being angry and not recovering while Case 2 the student turned the anger into motivation.
1474	1	2	1	1	1	1	1	3	1	3	1.9	3	2	3	2	2.5	1	1	1	1	1	3	2	2	2	2	2.2	1	1	1	1	1	2	2	2	2	2	1	1	1	1	4	1	Both felt Shame	Their perspective of how they look at their marks	1	4	they both lost	their perspective
2063	4	3	2	2	2	3	3	4	3	5	3.1	2	2	1	4	2.25	3	4	3	3	3.25	5	2	3	2	1	2.6	1	3	4	3	2.75	4	5	5	2	4	3	3	4	3.33333	1	5	They were heartbroken	One stayed silent while the other didnt	3	3	They were angry	One handled it while the other didnt
1711	1	1	3	1	2	2	3	1	3	1	1.8	4	2	4	4	3.5	2	2	2	2	2	4	4	4	4	2	3.6	4	4	5	2	3.75	4	4	2	4	3.5	4	5	5	4.66667	4	2	they both were feeling ashamed	in case one, the student wanted to ask for help while in case two, the student bottled up his feelings	4	1	both had anger	in case 1, the student let anger take over while in case 2, the student control his/her anger
1819	2	2	1	1	2	1	1	4	1	4	2.3	2	2	3	2	2.25	1	2	2	3	2	4	3	5	4	4	4	3	3	5	3	3.5	3	4	5	1	3.25	1	2	3	2	5	2	They both felt embarrassment and shame	They dealt with the similar feeling differently	2	5	They both felt anger to some extent.	In case one,he was very angry and decided to deal with it in a negative way while in case 2 he calmed himself down and decided to discuss what was wrong.
1019	1	3	2	2	1	1	3	2	2	1	2	5	5	4	5	4.75	1	2	1	2	1.5	5	4	4	5	4	4.4	4	2	1	2	2.25	2	2	1	1	1.5	1	1	2	1.33333	5	1	they all started out sad	1 went to ask for help but 2 did not	1	5	they both lost the game and were angry	one held on to his anger but 2 did not
1868	2	2	3	1	2	3	4	4	2	3	2.8	3	2	3	2	2.5	1	1	1	1	1	4	3	4	4	2	3.4	1	3	1	1	1.5	3	3	2	1	2.25	4	3	4	3.66667	3	2	They were both shameful of their results.	One student was keeping his feelings to him/herself and another student shared his/her struggles to someone he trusts.	1	5	Both of them were angry.	The student in case 1 blamed the loss on his teammates and ended up damaging his relationship with his peers. The student in case 2 saw how his teammates were not really letting their anger get to them and also thought about a way to turn that feeling into something positive. In the end he motivated his team and also strenghten his relationship with his team.
1767	1	1	1	1	1	1	1	4	2	1	1.6	3	1	4	2	2.5	1	1	1	1	1	1	1	1	1	1	1	1	1	1	1	1	5	5	5	4	4.75	5	5	5	5	3	1	both examples showed shame	case 1's student handled the situation effectively while case 2's student bottled up his emotions	2	2	they both felt anger	case 2 had the student deciding to turn the situation better (though i still feel that he should not have been frustrated either his teammates) while case 1 's student did the exact reverse
1756	2	1	1	1	1	2	4	3	1	3	2.3	2	1	3	3	2.25	1	1	1	2	1.25	3	3	3	3	4	3.2	1	1	1	1	1	2	2	1	4	2.25	5	5	5	5	4	2	They were both embarrased and ashamed upon recieving their test scores.	In case 1, the student did not dwell on their unpleasant feelings, choosing to grow and reflect instead. In case 2, the student dwelled on their unpleasant feelings.	1	4	They were both really angry at first.	In the first case, the student let their anger boil over, distancing themselves from others and blaming their other group mates. In case 2, however, the students decided to turn their anger into something positive.
2127	3	3	2	3	2	2	3	4	2	2	2.8	3	3	4	3	3.25	2	3	2	1	2	4	4	3	3	4	3.6	3	4	3	2	3	4	4	3	4	3.75	4	4	5	4.33333	4	3	they both face shame due to their low grade	for case 1, embarrassment comes first for case 2, shame comes first	2	5	after facing a loss/defeat, both cases' main character got angry	for case 1, the main character could not control his anger and work things out peacefully for case 2, although the main character was angry, he still tried to learn from his mistakes and not blame others
2262	1	1	1	4	1	2	1	4	3	1	1.9	3	2	2	3	2.5	1	1	1	1	1	5	5	5	5	5	5	1	2	1	1	1.25	5	5	5	5	5	5	5	5	5	5	2	both were embarrassed	Case 1 asked for help and didnt let fustration get in the way while Case 2 did	2	5	Both were mad and angry	Case 1 was blinded by rage and let it all out onto the teamates, but Case 2 did not
1378	1	1	1	1	1	1	1	1	1	1	1.4	1	1	1	1	1	1	1	1	1	1	3	3	3	3	3	3	3	3	3	3	3	3	3	1	1	2	5	5	5	5	3	3	both of them felt shame	one of them asked for help	3	3	both of them felt anger	one of them learnt their lesson
2511	3	2	2	2	2	4	1	5	1	4	3	1	1	2	1	1.25	1	1	2	1	1.25	3	2	2	4	3	2.8	2	1	1	1	1.25	4	4	3	4	3.75	4	5	5	4.66667	5	2	both students felt shame and struggled to excel in their examinations	case 1 seek out help while case 2 was too shameful to talk to anyone	1	4	both were frustrated from a lost and resorted to blame the people around them . they both also thought highly about themselves	case 1 was not able to control their anger while case 2 was able to turn their anger and frustration into motivation
985	1	1	1	1	1	1	1	4	2	4	1.9	2	2	1	1	1.5	1	1	1	1	1	1	1	1	1	2	1.2	1	1	1	1	1	1	1	2	1	1.25	2	1	2	1.66667	4	2	they both had negative feelings at the start	they faced the emotions differently	1	5	they both felt angry at the start	one handled anger positively while the other cut ties with people around him
2058	2	1	2	1	1	4	1	5	1	5	2.7	2	1	1	1	1.25	1	1	1	1	1	4	4	4	2	4	3.6	4	3	2	2	2.75	5	3	3	3	3.5	3	3	3	3	5	2	Both cases were about the narrator doing poorly on a Math Test.	In case 1, the narrator was more active; positive and immediately asked the teacher for help when he/she received the paper. However, in case 2, the narrator was rather negative and felt that the world was ending when he/she got his/her test.	1	5	They both experienced something frustrating in a team. (i.e. putting so much effort but still failing.)	In case 1, the narrator only let out his anger without thinking at all, and thus lost his chance to learn and grow. In case 2, the narrator controlled his anger as he knew his other teammates tried their best and that is all that matters; thus under his/her leadership, the group can identify their mistakes and what their lacking and thus grow from it and do better the next time.
2015	3	3	4	2	4	3	1	1	4	4	2.7	3	3	3	3	3	1	1	1	1	1	4	3	2	3	3	3	2	1	1	1	1.25	1	4	3	4	3	5	5	5	5	4	1	They both got low scores on their math test.	Their way of facing failure.	2	5	They both felt angry as they felt that they had done their best but still failed despite their efforts.	Their way of responding to anger.
1735	2	1	1	1	1	2	1	4	1	1	1.9	3	2	2	2	2.25	3	1	1	1	1.5	4	3	4	4	5	4	4	1	1	2	2	2	3	3	4	3	4	3	5	4	4	1	They were both embarrassed	case 1 student seemed help but case 2 student kept it to her self	1	5	they were both angry	case 2 student turned his anger into something positibe
1607	2	2	2	2	2	2	2	2	3	2	2.1	2	2	3	3	2.5	3	3	3	3	3	3	3	3	3	3	3	3	3	3	3	3	3	3	3	3	3	3	3	3	3	4	2	both of the students went through a bad incident	student 1 handled it better than student 2	1	5	both of the students did not get what they wanted in the group project	student 2 handled it better than student 1
2003	3	4	2	4	2	5	5	5	1	5	4	2	5	5	5	4.25	1	1	1	1	1	4	4	2	4	4	3.6	4	4	4	3	3.75	2	2	2	2	2	5	2	4	3.66667	5	1	They were embarrassed and felt shameful	The first person controlled her emotion while the second person was overthinking	1	5	They were both angry	The first person blamed his reason for being angry on his teammates while the second person turned his angriness into motivation
2134	3	4	4	2	1	1	3	4	2	4	3	4	2	2	2	2.5	2	2	2	2	2	4	4	4	4	2	3.6	3	4	3	2	3	3	3	3	4	3.25	4	4	4	4	4	2	both felt embarrassed	one doubted himself but the other confidently asked for help	2	4	both were mad	one handled it well but the other did'nt
2211	2	2	5	3	5	4	4	1	1	3	3.4	2	1	4	2	2.25	1	1	1	1	1	4	5	4	4	1	3.6	1	1	1	1	1	4	5	4	4	4.25	5	5	5	5	5	2	Both cases felt shame that they did not do well for the test.	Case 1 asked for help and tried to improve while case 2 got angry at the fact that he/she did not score well.	5	2	Both cases were angry at the fact that they lost or did not meet the requirements.	Case 1's emotional reaction was more negative towards the criticism while Case 2's reaction took it as constructive criticism and wanted to improve
1890	2	4	1	2	2	5	2	3	4	3	2.6	3	3	3	3	3	3	2	2	1	2	4	4	4	4	3	3.8	2	1	2	2	1.75	1	2	2	3	2	3	5	5	4.33333	5	1	both got low score for math.	Student A asked for help but student B bottled up his feelings and sulked.	1	5	both were angry	Student A stormed out of the class and did not ask for help but Student B went through what was wrong with his team.
1868	3	3	3	4	3	4	2	3	3	2	3	2	2	3	3	2.5	2	3	3	3	2.75	3	3	3	2	2	2.6	3	2	2	2	2.25	3	3	3	4	3.25	4	4	4	4	5	2	both cases have the writer scoring low on their test	the writer in case 1 was willing to seek help but the writer in case 2 did not	2	4	both students did not succeed despite putting in effort	student 1 blamed his teammates for the mistake while student 2 tried to help his teammate not repeat it
1881	1	1	3	1	1	1	1	1	1	1	1.6	1	1	2	1	1.25	2	1	1	1	1.25	2	2	2	2	3	2.2	1	2	1	1	1.25	3	4	4	2	3.25	4	4	4	4	3	1	In both cases, the writer feels sad about his math score as his score was very low and he was upset that he had disappointed everyone	In the first case, the writer decides to seek help, leading to an improvement in the situation. But on the other hand, the writer in the second case decides to bottle up his emotions and not seek help. Thus felt he was a failure more and his math scores did not improve	1	3	In both cases, the writer felt sad about the disappointment he felt	The student in the first case decided to vent his angers on his group mates but the student in the second case tires to reason with his teammates and attempts to identify points of weakness so they can do better in the next game
[truncated: 81 more columns]
